# Supplementary material for: ﻿Cryptic host-associated differentiation and diversity: unravelling the evolutionary dynamics of the plant pathogen Lasiodiplodia
Source: IMA Fungus. 2025 May 23;16:e147543. doi: 10.3897/imafungus.16.147543 (PMC12125593; doi:10.3897/imafungus.16.147543)
Supplement: Supplementary material 1 — Raw data sheet [file imafungus-16-e147543-s001.xlsx]

## Sheet: 工作表1
sample code	population code	host species	infect site	pathogen species	LAS1516		LAS01		LAS08		LAS09		LAS0304		LAS1314		LAS1718		LAS2122		LAS2324		LAS2526		LAS2728		LAS2930		LAS3132		LAS3334		LAS3536		LAS3738
LK1-1-1	LK	wax apple	fruit	Lasiodiplodia brasiliensis	334	334	196	196	196	196	140	140	364	364	326	326	258	258	420	420	454	454	422	422	446	446	188	188	440	440	290	290	360	360	116	116
LK1-1-2	LK	wax apple	fruit	Lasiodiplodia brasiliensis	334	334	196	196	196	196	140	140	364	364	328	328	260	260	420	420	468	468	422	422	450	450	188	188	440	440	290	290	360	360	116	116
LK1-3-1	LK	wax apple	fruit	Lasiodiplodia brasiliensis	332	332	196	196	196	196	140	140	364	364	326	326	258	258	420	420	464	464	422	422	450	450	188	188	440	440	290	290	360	360	116	116
LK1-3-2	LK	wax apple	fruit	Lasiodiplodia brasiliensis	334	334	196	196	196	196	140	140	364	364	326	326	258	258	420	420	464	464	422	422	446	446	188	188	440	440	290	290	360	360	116	116
LK1-4-1	LK	wax apple	fruit	Lasiodiplodia brasiliensis	332	332	196	196	196	196	140	140	366	366	326	326	258	258	420	420	460	460	422	422	446	446	188	188	440	440	290	290	360	360	116	116
LK1-4-2	LK	wax apple	fruit	Lasiodiplodia brasiliensis	334	334	196	196	196	196	140	140	366	366	326	326	258	258	420	420	460	460	422	422	446	446	188	188	440	440	290	290	360	360	116	116
LK3-1	LK	wax apple	fruit	Lasiodiplodia brasiliensis	332	332	196	196	196	196	140	140	366	366	326	326	258	258	420	420	460	460	422	422	446	446	188	188	440	440	290	290	360	360	116	116
LK3-2	LK	wax apple	fruit	Lasiodiplodia brasiliensis	334	334	196	196	196	196	140	140	366	366	326	326	258	258	428	428	460	460	422	422	446	446	188	188	440	440	290	290	360	360	116	116
PLA-9	PLA	wax apple	fruit	Lasiodiplodia brasiliensis	356	356	200	200	196	188	146	140	0	0	0	0	268	260	436	420	464	464	422	422	0	0	188	176	456	446	302	288	374	374	116	116
MM2-5	MM	mango	stem	Lasiodiplodia brasiliensis	338	338	196	196	196	196	140	140	366	366	320	320	260	260	416	416	468	468	422	422	446	446	186	186	436	436	294	294	356	356	118	118
NM-1	NM	mango	fruit	Lasiodiplodia brasiliensis	338	338	196	196	198	198	140	140	376	376	326	326	254	254	416	416	472	472	428	428	450	450	186	186	442	442	294	294	356	356	118	118
LO-2	LO	wax apple	fruit	Lasiodiplodia hormozganensis	334	334	196	196	196	196	138	138	366	366	326	326	258	258	418	418	476	476	422	422	446	446	188	188	430	430	304	288	382	382	114	114
LO-3	LO	wax apple	fruit	Lasiodiplodia hormozganensis	334	334	196	196	196	196	138	138	366	366	326	326	258	258	416	416	476	476	422	422	446	446	188	188	420	420	304	288	382	382	114	114
LO-4	LO	wax apple	fruit	Lasiodiplodia hormozganensis	334	334	196	196	196	196	138	138	366	366	326	326	258	258	416	416	476	476	422	422	446	446	188	188	420	420	304	288	382	382	114	114
DC-2-2	DC	guava	stem	Lasiodiplodia hormozganensis	344	344	196	196	196	196	140	140	366	366	322	322	258	258	426	426	468	468	422	422	440	440	182	182	416	416	310	296	374	374	114	114
DC-3-1	DC	guava	stem	Lasiodiplodia hormozganensis	344	344	196	196	196	196	140	140	366	366	322	322	258	258	426	426	468	468	422	422	440	440	182	182	416	416	310	296	374	374	116	116
YBL-1	YBL	guava	stem	Lasiodiplodia hormozganensis	344	344	196	196	196	196	140	140	366	366	326	326	258	258	426	426	468	468	422	422	450	450	182	182	420	420	310	296	370	370	114	114
ML-2-2	ML	mango	stem	Lasiodiplodia hormozganensis	332	332	196	196	186	186	136	136	360	360	318	318	250	250	422	422	0	0	422	422	446	446	186	186	448	448	296	296	374	374	140	130
ML-2-3	ML	mango	stem	Lasiodiplodia hormozganensis	332	332	196	196	186	186	136	136	360	360	318	318	250	250	422	422	0	0	422	422	450	450	186	186	442	442	296	296	374	364	140	130
ML-7-1	ML	mango	stem	Lasiodiplodia hormozganensis	344	344	196	196	198	198	140	140	376	376	318	318	254	254	422	422	462	462	426	426	450	450	186	186	430	430	310	296	374	374	116	116
ML-7-2	ML	mango	stem	Lasiodiplodia hormozganensis	344	344	196	196	198	198	140	140	376	376	320	320	254	254	428	428	460	460	426	426	446	446	186	186	430	430	296	296	374	374	116	116
ML-7-3	ML	mango	stem	Lasiodiplodia hormozganensis	344	344	196	196	198	198	140	140	376	376	320	320	254	254	428	428	456	456	422	422	446	446	186	186	430	430	296	296	374	374	116	116
TZS-1-2	TZS	sugar apple	fruit	Lasiodiplodia hormozganensis	350	350	194	194	194	194	144	144	376	376	318	318	260	260	424	424	482	482	422	422	446	446	188	188	470	442	310	296	370	370	118	118
TZS-2-2	TZS	sugar apple	fruit	Lasiodiplodia hormozganensis	336	336	194	194	196	196	140	140	366	366	316	316	266	266	424	424	460	460	422	422	446	446	180	180	446	446	310	296	360	360	118	118
TZS-3-1	TZS	sugar apple	fruit	Lasiodiplodia hormozganensis	344	344	194	194	196	196	146	140	372	372	316	316	260	260	420	420	468	468	422	422	446	446	190	190	446	446	296	296	364	364	118	118
TZS-4	TZS	sugar apple	fruit	Lasiodiplodia hormozganensis	344	344	196	196	196	196	146	142	372	372	318	318	260	260	0	0	482	482	422	422	446	446	190	190	470	442	310	296	356	356	118	118
TZS-8-1	TZS	sugar apple	fruit	Lasiodiplodia hormozganensis	344	344	196	196	196	196	146	142	372	372	320	320	260	260	410	410	482	482	426	426	440	440	192	192	446	446	310	296	356	356	118	118
PbT-1	PbT	banana	fruit	Lasiodiplodia hormozganensis	336	336	196	196	194	194	140	140	376	376	308	308	260	260	430	430	462	462	422	422	446	446	188	188	442	442	308	294	370	370	114	114
PbT-3	PbT	banana	fruit	Lasiodiplodia hormozganensis	338	338	198	198	194	194	140	140	376	376	308	308	260	260	430	430	462	462	422	422	446	446	188	188	442	442	308	294	370	370	114	114
KuL-2	KuL	wax apple	fruit	Lasiodiplodia pseudotheobromae	350	350	198	198	200	200	142	142	342	342	318	318	252	252	408	408	0	0	428	428	450	450	176	176	440	440	320	290	364	364	138	122
KuL-6	KuL	wax apple	fruit	Lasiodiplodia pseudotheobromae	352	352	198	198	200	200	140	140	342	342	318	318	252	252	408	408	0	0	422	422	454	454	176	176	440	440	320	290	364	364	114	114
KuL-8	KuL	wax apple	fruit	Lasiodiplodia pseudotheobromae	354	354	200	200	200	200	146	140	368	368	320	320	254	254	418	418	460	460	422	422	454	454	176	176	446	446	292	292	370	370	136	136
Z-12	Z	guava	stem	Lasiodiplodia pseudotheobromae	346	346	200	200	198	198	0	0	336	336	308	308	258	258	408	408	0	0	422	422	450	450	176	176	440	440	320	294	364	364	136	118
ZLNB-2	ZLNB	guava	stem	Lasiodiplodia pseudotheobromae	354	354	198	198	200	200	144	144	338	338	318	318	262	262	408	408	0	0	422	422	450	450	176	176	430	430	322	296	370	370	116	116
ZLNB-3	ZLNB	guava	stem	Lasiodiplodia pseudotheobromae	354	354	198	198	200	200	144	144	338	338	318	318	262	262	408	408	0	0	422	422	450	450	176	176	430	430	322	296	370	370	118	108
ZLNB-4	ZLNB	guava	stem	Lasiodiplodia pseudotheobromae	354	354	198	198	200	200	142	142	338	338	318	318	260	260	408	408	0	0	422	422	450	450	176	176	430	430	322	296	370	370	118	118
ZLNB-5	ZLNB	guava	stem	Lasiodiplodia pseudotheobromae	354	354	198	198	200	200	144	144	342	342	316	316	262	262	408	408	0	0	422	422	446	446	176	176	440	440	296	296	370	370	116	116
ZLNB-7	ZLNB	guava	stem	Lasiodiplodia pseudotheobromae	354	354	198	198	200	200	144	144	342	342	308	308	266	266	408	408	0	0	422	422	446	446	176	176	436	436	296	296	370	370	118	108
ML-2-1	ML	mango	stem	Lasiodiplodia pseudotheobromae	352	352	198	198	200	200	140	140	342	342	308	308	254	254	408	408	0	0	422	422	450	450	176	176	430	430	320	294	370	370	144	118
ML-6	ML	mango	stem	Lasiodiplodia pseudotheobromae	352	352	200	200	186	186	140	140	342	342	308	308	254	254	408	408	0	0	422	422	450	450	176	176	430	430	320	294	370	370	144	118
ZCM-8	ZCM	mango	stem	Lasiodiplodia pseudotheobromae	354	354	200	200	200	200	140	140	342	342	302	302	260	260	408	408	0	0	422	422	450	450	176	176	442	442	298	298	370	370	130	122
MM1-2	MM	mango	stem	Lasiodiplodia pseudotheobromae	352	352	200	200	200	200	140	140	342	342	308	308	254	254	408	408	0	0	422	422	450	450	176	176	448	448	296	296	370	370	122	122
NYG2-2	NYG	wax apple	fruit	Lasiodiplodia rubropurpurea	334	334	196	196	196	196	146	140	368	368	328	328	256	256	420	420	478	478	386	386	448	448	188	170	430	430	288	288	384	384	114	114
PLA-2	PLA	wax apple	fruit	Lasiodiplodia rubropurpurea	344	344	198	198	200	188	146	140	470	470	302	302	256	256	420	420	0	0	386	386	460	460	170	170	0	0	288	288	360	360	136	118
PLA-3	PLA	wax apple	fruit	Lasiodiplodia rubropurpurea	232	232	198	198	202	196	146	140	470	470	0	0	256	256	428	428	464	464	386	386	332	332	170	170	446	446	288	288	370	370	136	118
PLA-4	PLA	wax apple	fruit	Lasiodiplodia rubropurpurea	336	336	200	200	200	200	146	140	342	342	0	0	256	256	454	454	0	0	386	386	426	426	170	170	0	0	288	288	366	366	118	118
PLA-7	PLA	wax apple	fruit	Lasiodiplodia rubropurpurea	234	234	198	198	196	196	140	140	0	0	0	0	256	256	454	454	0	0	392	392	466	466	188	188	0	0	288	288	374	374	116	116
PLA-15	PLA	wax apple	fruit	Lasiodiplodia rubropurpurea	344	336	198	198	196	196	146	140	342	342	0	0	256	256	430	430	532	532	386	386	476	450	188	188	0	0	288	288	374	374	118	118
ILE-11	ILE	wax apple	fruit	Lasiodiplodia rubropurpurea	234	234	200	200	194	194	146	140	344	344	0	0	256	256	442	442	0	0	392	392	0	0	190	190	0	0	288	288	0	0	118	118
ILE-4	ILE	wax apple	fruit	Lasiodiplodia rubropurpurea	344	344	196	196	196	196	140	140	376	376	328	328	256	256	430	430	482	482	386	386	450	450	188	170	456	456	288	288	392	392	116	116
Z-4-1	Z	guava	stem	Lasiodiplodia rubropurpurea	336	336	200	200	194	182	132	132	346	346	0	0	250	250	436	436	0	0	386	386	482	422	180	180	0	0	294	294	468	402	122	122
Z-4	Z	guava	stem	Lasiodiplodia rubropurpurea	238	238	0	0	194	194	146	140	350	350	0	0	252	252	436	436	460	460	386	386	0	0	180	180	0	0	296	296	370	370	128	120
Wa-1	Wa	guava	stem	Lasiodiplodia rubropurpurea	346	346	200	200	196	196	146	140	350	350	0	0	252	252	436	436	0	0	386	386	0	0	180	180	456	456	296	296	364	364	136	118
Wa-5-2	Wa	guava	stem	Lasiodiplodia rubropurpurea	236	236	196	196	198	198	146	140	386	350	0	0	256	256	436	436	0	0	386	386	460	460	188	188	0	0	296	296	370	370	144	136
Wa-7-1	Wa	guava	stem	Lasiodiplodia rubropurpurea	336	336	196	196	198	198	146	140	368	368	0	0	256	256	436	436	0	0	386	386	460	460	188	180	0	0	296	296	370	370	136	136
Wa-7-2	Wa	guava	stem	Lasiodiplodia rubropurpurea	236	236	196	196	198	198	146	140	342	342	0	0	256	256	436	436	460	460	386	386	482	482	0	0	450	450	296	296	370	370	136	136
Zng-1-1	Zng	guava	stem	Lasiodiplodia rubropurpurea	236	236	196	196	200	196	146	142	374	342	0	0	252	252	436	436	0	0	386	386	0	0	188	180	0	0	296	296	370	370	136	136
Zng-2-2	Zng	guava	stem	Lasiodiplodia rubropurpurea	342	236	196	196	200	200	146	140	350	350	0	0	256	256	436	436	0	0	386	386	454	388	180	180	456	456	296	296	370	370	136	118
Zng-3-2	Zng	guava	stem	Lasiodiplodia rubropurpurea	344	344	196	196	196	196	146	142	376	376	0	0	252	252	438	438	0	0	386	386	0	0	180	180	458	458	296	296	0	0	132	132
Zng-4-1	Zng	guava	stem	Lasiodiplodia rubropurpurea	338	240	198	198	196	196	140	140	376	376	0	0	256	256	438	438	462	462	386	386	454	454	180	180	456	456	296	296	370	370	132	132
Zng-4-2	Zng	guava	stem	Lasiodiplodia rubropurpurea	336	336	200	200	196	184	146	140	376	376	290	290	252	252	438	438	0	0	386	386	454	454	180	180	0	0	296	296	370	370	136	136
Zng-5-2	Zng	guava	stem	Lasiodiplodia rubropurpurea	344	344	198	198	196	196	140	140	350	350	290	290	252	252	438	438	468	468	386	386	490	490	188	180	440	440	298	298	370	370	136	118
YBL-3	YBL	guava	stem	Lasiodiplodia rubropurpurea	338	338	196	196	198	198	146	142	466	466	0	0	256	256	436	436	532	532	386	386	522	522	178	178	0	0	296	296	408	370	132	114
YBL-4	YBL	guava	stem	Lasiodiplodia rubropurpurea	340	340	198	198	198	186	146	142	466	466	302	302	256	256	436	436	496	496	386	386	476	476	178	178	456	456	296	296	408	370	114	114
ZLNB-1	ZLNB	guava	stem	Lasiodiplodia rubropurpurea	338	338	196	196	198	186	0	0	466	368	0	0	256	256	436	436	0	0	386	386	484	464	178	178	456	456	296	296	408	370	114	114
ZLNB-6	ZLNB	guava	stem	Lasiodiplodia rubropurpurea	338	338	198	198	186	178	146	142	376	376	0	0	256	256	442	442	0	0	386	386	466	446	176	176	456	456	296	296	370	370	124	118
LX-7	LX	mango	fruit	Lasiodiplodia rubropurpurea	236	236	198	198	200	200	146	140	0	0	0	0	256	256	430	430	472	472	386	386	428	428	178	178	442	442	296	296	370	370	136	130
NEM-1	NEM	mango	stem	Lasiodiplodia rubropurpurea	338	236	198	198	200	200	146	140	0	0	0	0	256	256	430	430	0	0	386	386	538	538	180	180	442	442	298	298	408	370	144	136
L-4-1	L	wax apple	fruit	Lasiodiplodia theobromae	334	334	198	198	198	198	140	140	366	366	328	328	266	266	422	422	460	460	422	422	450	450	188	188	450	450	302	290	364	364	132	132
L-4-2	L	wax apple	fruit	Lasiodiplodia theobromae	334	334	198	198	198	198	140	140	366	366	328	328	266	266	422	422	460	460	422	422	450	450	188	188	442	442	302	290	364	364	132	132
L-6-1	L	wax apple	fruit	Lasiodiplodia theobromae	332	332	198	198	198	198	140	140	364	364	326	326	266	266	422	422	460	460	422	422	450	450	188	188	440	440	302	290	364	364	132	132
L-6-2	L	wax apple	fruit	Lasiodiplodia theobromae	334	334	196	196	198	198	140	140	364	364	326	326	266	266	422	422	460	460	422	422	450	450	188	188	442	442	302	290	364	364	132	132
L-7-1	L	wax apple	fruit	Lasiodiplodia theobromae	334	334	196	196	198	198	140	140	364	364	326	326	258	258	420	420	460	460	422	422	450	450	188	188	430	430	302	290	360	360	116	116
L-7-2	L	wax apple	fruit	Lasiodiplodia theobromae	334	334	196	196	198	198	140	140	364	364	326	326	258	258	420	420	464	464	422	422	450	450	188	188	430	430	302	290	360	360	116	116
LL-7	LL	wax apple	fruit	Lasiodiplodia theobromae	334	334	196	196	198	198	140	140	364	364	326	326	266	266	420	420	464	464	422	422	450	450	188	188	440	440	302	290	360	360	122	122
LL-9	LL	wax apple	fruit	Lasiodiplodia theobromae	334	334	196	196	196	196	140	140	364	364	326	326	266	266	420	420	460	460	422	422	450	450	188	188	448	448	302	290	360	360	122	122
KuL-9	KuL	wax apple	fruit	Lasiodiplodia theobromae	338	338	196	196	194	194	140	140	368	368	326	326	260	260	426	426	454	454	422	422	448	448	188	188	446	446	302	290	356	356	136	136
KuL-10	KuL	wax apple	fruit	Lasiodiplodia theobromae	338	338	196	196	194	194	146	140	368	368	326	326	260	260	426	426	460	454	422	422	448	448	188	188	450	450	290	290	356	356	136	136
Z-1	Z	guava	stem	Lasiodiplodia theobromae	336	336	196	196	194	194	140	140	368	368	326	326	260	260	426	426	454	454	422	422	450	450	188	188	516	458	302	294	356	356	136	136
Z-7	Z	guava	stem	Lasiodiplodia theobromae	338	338	196	196	192	192	140	140	366	366	320	320	266	266	426	426	454	454	422	422	452	452	186	186	448	448	310	296	364	364	128	128
Z-8	Z	guava	stem	Lasiodiplodia theobromae	336	336	196	196	194	194	140	140	366	366	320	320	266	266	426	426	454	454	422	422	450	450	186	186	448	448	310	296	364	364	144	144
Z-9	Z	guava	stem	Lasiodiplodia theobromae	336	336	198	198	196	196	146	140	368	368	0	0	268	268	436	436	462	462	432	432	452	452	188	188	448	448	296	296	374	374	144	122
Z-11	Z	guava	stem	Lasiodiplodia theobromae	336	336	196	196	194	194	140	140	364	364	320	320	264	264	426	426	460	460	432	432	448	448	186	186	0	0	310	296	364	364	144	144
Wa-3	Wa	guava	stem	Lasiodiplodia theobromae	336	336	196	196	196	196	146	140	350	350	0	0	266	252	436	422	468	468	432	432	452	452	186	186	0	0	296	296	364	364	132	132
Wa-4	Wa	guava	stem	Lasiodiplodia theobromae	336	336	196	196	194	194	140	140	366	366	320	320	262	262	424	424	468	468	422	422	450	450	186	186	0	0	296	296	360	360	132	132
Wa-6	Wa	guava	stem	Lasiodiplodia theobromae	336	336	194	194	196	196	140	140	364	364	326	326	262	262	424	424	460	460	422	422	448	448	186	186	0	0	296	296	360	360	136	136
DC-2-1	DC	guava	stem	Lasiodiplodia theobromae	338	338	196	196	194	194	140	140	366	366	326	326	258	258	420	420	454	454	422	422	450	450	180	180	416	416	296	296	364	364	144	144
P-1	P	guava	stem	Lasiodiplodia theobromae	334	334	196	196	196	196	138	138	360	360	326	326	258	258	420	420	454	454	422	422	450	450	180	180	412	412	296	296	356	356	116	116
P-1-2	P	guava	stem	Lasiodiplodia theobromae	338	338	198	198	198	198	146	140	366	366	328	328	258	258	422	422	462	462	426	426	452	452	182	182	412	412	300	290	360	360	114	114
P-2	P	guava	stem	Lasiodiplodia theobromae	336	336	196	196	196	196	140	140	362	362	326	326	262	262	426	426	462	462	422	422	450	450	180	180	420	420	296	296	356	356	136	136
ML-1-1	ML	mango	stem	Lasiodiplodia theobromae	334	334	196	196	198	198	140	140	368	368	318	318	260	260	428	428	454	454	422	422	446	446	186	186	440	440	298	298	360	360	144	144
ML-1-2	ML	mango	stem	Lasiodiplodia theobromae	334	334	196	196	198	198	140	140	364	364	318	318	260	260	428	428	454	454	422	422	446	446	186	186	440	440	298	298	360	360	142	142
ML-3-2	ML	mango	stem	Lasiodiplodia theobromae	338	338	196	196	198	198	136	136	368	368	318	318	258	258	422	422	462	462	426	426	446	446	186	186	430	430	294	294	356	356	116	116
ML-11-2	ML	mango	stem	Lasiodiplodia theobromae	338	338	196	196	196	196	140	140	368	368	326	326	254	254	428	428	454	454	422	422	446	446	186	186	440	440	298	298	360	360	118	118
ZCM-2	ZCM	mango	stem	Lasiodiplodia theobromae	338	338	196	196	196	196	140	140	368	368	320	320	250	250	422	422	454	454	422	422	446	446	186	186	436	436	298	298	360	360	136	136
ZCM-3-1	ZCM	mango	stem	Lasiodiplodia theobromae	338	338	196	196	196	196	140	140	368	368	320	320	260	260	428	428	460	454	422	422	446	446	186	186	448	448	298	298	364	364	144	144
ZCM-3-2	ZCM	mango	stem	Lasiodiplodia theobromae	338	338	196	196	196	196	140	140	368	368	320	320	260	260	428	428	454	454	422	422	446	446	186	186	456	456	298	298	364	364	144	144
ZCM-4-2	ZCM	mango	stem	Lasiodiplodia theobromae	344	344	196	196	196	196	140	140	368	368	320	320	260	260	422	422	454	454	422	422	446	446	186	186	462	462	298	298	360	360	120	120
ZCM-5-1	ZCM	mango	stem	Lasiodiplodia theobromae	338	338	196	196	196	196	140	140	368	368	320	320	258	258	428	428	454	454	422	422	446	446	186	186	456	456	298	298	360	360	120	120
ZCM-7-1	ZCM	mango	stem	Lasiodiplodia theobromae	236	236	200	200	198	198	146	140	376	376	0	0	268	268	432	432	460	460	428	428	450	450	186	186	448	448	298	298	374	374	120	120
ZCM-11	ZCM	mango	stem	Lasiodiplodia theobromae	336	336	196	196	196	196	140	140	366	366	318	318	266	266	430	430	454	454	422	422	446	446	186	186	470	442	296	296	360	360	144	144
ZCM-12	ZCM	mango	stem	Lasiodiplodia theobromae	336	336	196	196	196	196	140	140	366	366	318	318	266	266	428	428	454	454	422	422	446	446	186	186	442	442	296	296	360	360	144	144
MM1-1	MM	mango	stem	Lasiodiplodia theobromae	336	336	196	196	196	196	138	138	366	366	318	318	254	254	422	422	454	454	422	422	446	446	186	186	448	448	296	296	360	360	118	118
MM1-5	MM	mango	stem	Lasiodiplodia theobromae	354	336	196	196	196	196	140	140	366	366	320	320	254	254	418	418	454	454	422	422	446	446	186	186	436	436	294	294	370	360	118	118
MM2-2	MM	mango	stem	Lasiodiplodia theobromae	336	336	196	196	196	196	140	140	366	366	318	318	260	260	416	416	462	462	422	422	446	446	186	186	470	442	294	294	360	360	144	144
ZCP-2-1	ZCP	papaya	fruit	Lasiodiplodia theobromae	332	332	194	194	196	196	142	136	364	364	326	326	268	268	418	418	472	472	426	426	450	450	190	190	440	440	300	300	360	360	142	142
ZCP-3	ZCP	papaya	fruit	Lasiodiplodia theobromae	332	332	194	194	196	196	136	136	362	362	326	326	268	268	418	418	460	460	422	422	446	446	188	188	440	440	294	294	356	356	142	142
ZCP-6	ZCP	papaya	fruit	Lasiodiplodia theobromae	332	332	194	194	198	198	136	136	362	362	326	326	268	268	418	418	460	460	422	422	446	446	188	188	440	440	308	294	356	356	142	142
ZCP-9	ZCP	papaya	fruit	Lasiodiplodia theobromae	332	332	194	194	196	196	136	136	362	362	326	326	260	260	418	418	460	460	422	422	446	446	188	188	440	440	296	296	356	356	118	118
ZCP-11-1	ZCP	papaya	fruit	Lasiodiplodia theobromae	334	334	194	194	196	196	144	138	362	362	326	326	260	260	420	420	460	460	422	422	450	450	188	188	430	430	296	296	356	356	118	118
ZCP-11-2	ZCP	papaya	fruit	Lasiodiplodia theobromae	336	336	194	194	196	196	144	138	362	362	326	326	260	260	420	420	460	460	422	422	450	450	188	188	430	430	296	296	356	356	118	118
MP-1	MP	papaya	fruit	Lasiodiplodia theobromae	334	334	194	194	196	196	138	138	360	360	326	326	266	266	420	420	454	454	422	422	446	446	188	188	450	450	296	296	356	356	118	118
MP-2	MP	papaya	fruit	Lasiodiplodia theobromae	336	336	194	194	196	196	138	138	360	360	326	326	266	266	422	422	454	454	422	422	446	446	188	188	450	450	296	296	356	356	118	118
LOM-2	LOM	mango	fruit	Lasiodiplodia theobromae	336	336	194	194	196	196	138	138	360	360	326	326	266	266	422	422	460	460	422	422	446	446	188	188	440	440	296	296	356	356	118	118
TZ-10-1	TZ	sugar apple	fruit	Lasiodiplodia theobromae	338	338	194	194	196	196	146	140	376	376	320	320	260	260	420	420	460	460	422	422	446	446	188	188	440	440	298	298	364	364	144	144
TZ-10-2	TZ	sugar apple	fruit	Lasiodiplodia theobromae	338	338	194	194	194	194	140	140	366	366	318	318	260	260	422	422	454	454	422	422	446	446	186	186	438	438	300	300	364	364	144	144
TZS-3-2	TZS	sugar apple	fruit	Lasiodiplodia theobromae	336	336	196	196	196	196	142	142	366	366	320	320	260	260	0	0	454	454	422	422	450	450	186	186	424	424	296	296	356	356	118	118
TZS-7	TZS	sugar apple	fruit	Lasiodiplodia theobromae	336	336	196	196	196	196	142	142	366	366	320	320	266	266	418	418	476	476	422	422	450	450	186	186	446	446	296	296	350	350	118	118
PCoCo-1	PCOCO	cocoa	fruit	Lasiodiplodia theobromae	336	336	196	196	196	196	142	142	366	366	320	320	262	262	0	0	460	460	422	422	446	446	188	188	424	424	296	296	356	356	118	118
PCoCo-4	PCOCO	cocoa	fruit	Lasiodiplodia theobromae	334	334	196	196	196	196	138	138	366	366	320	320	262	262	410	410	460	460	422	422	446	446	188	188	442	442	294	294	356	356	118	118
PCoCo-6	PCOCO	cocoa	fruit	Lasiodiplodia theobromae	334	334	196	196	196	196	136	136	366	366	320	320	260	260	420	420	454	454	422	422	452	452	188	188	442	442	308	294	356	356	132	132
PCoCo-7	PCOCO	cocoa	fruit	Lasiodiplodia theobromae	334	334	196	196	196	196	136	136	376	376	324	324	260	260	420	420	460	460	422	422	446	446	188	188	424	424	296	296	350	350	118	118
PCoCo-9	PCOCO	cocoa	fruit	Lasiodiplodia theobromae	336	336	196	196	196	196	136	136	366	366	324	324	262	262	420	420	460	460	422	422	446	446	188	188	442	442	296	296	350	350	118	118
PCoCo-20	PCOCO	cocoa	fruit	Lasiodiplodia theobromae	336	336	196	196	196	196	138	138	372	372	320	320	260	260	420	420	460	460	422	422	446	446	188	188	440	440	296	296	360	360	144	144
PP-1	PP	Cordiadichotoma	stem	Lasiodiplodia theobromae	336	336	196	196	194	194	138	138	376	376	316	316	260	260	420	420	460	460	422	422	446	446	188	188	456	456	296	296	360	360	144	144
MT	MT	Shell-flower	flower	Lasiodiplodia theobromae	336	336	196	196	196	196	138	138	376	376	316	316	260	260	426	426	526	454	422	422	446	446	188	188	456	456	310	296	360	360	118	118
A-2	LN	wax apple	waxapple	Lasiodiplodia theobromae	334	334	196	196	192	192	140	140	366	366	322	322	266	266	440	440	462	462	422	422	452	452	186	186	446	446	310	296	360	360	130	130
B-2	LN	wax apple	waxapple	Lasiodiplodia theobromae	338	338	196	196	192	192	142	142	372	372	316	316	266	266	440	440	462	462	422	422	446	446	186	186	450	450	310	296	368	368	132	132
B-18	LN	wax apple	waxapple	Lasiodiplodia theobromae	336	336	196	196	194	194	142	142	376	376	326	326	266	266	430	430	468	468	422	422	454	454	188	188	456	456	292	292	364	364	132	132
B-21	LN	wax apple	waxapple	Lasiodiplodia theobromae	336	336	196	196	194	194	142	142	376	376	324	324	266	266	430	430	468	468	422	422	460	460	188	188	462	462	292	292	364	364	132	132
B-22	LN	wax apple	waxapple	Lasiodiplodia theobromae	336	336	196	196	194	194	142	142	376	376	328	328	266	266	430	430	462	462	422	422	454	454	188	188	462	462	292	292	364	364	132	132
DC-3-2	DC	guava	stem	Lasiodiplodia_iranensis	346	346	196	196	194	194	142	142	330	330	302	302	258	258	408	408	0	0	422	422	490	450	176	176	420	420	0	0	374	374	124	116
ML-8-1	ML	mango	stem	Lasiodiplodia_iranensis	360	360	196	196	194	194	144	144	342	342	320	320	254	254	408	408	0	0	422	422	482	482	176	176	440	440	298	298	374	374	120	120
NEM-3	NEM	mango	stem	Lasiodiplodia_iranensis	354	354	196	196	192	192	142	142	370	342	318	318	268	260	416	416	462	462	422	422	482	442	190	176	440	440	298	298	382	370	144	144
NEM-5	NEM	mango	stem	Lasiodiplodia_iranensis	354	354	196	196	192	192	144	144	342	342	318	318	260	260	416	416	482	482	422	422	480	480	176	176	442	442	300	300	382	382	118	118
NEM-6	NEM	mango	stem	Lasiodiplodia_iranensis	352	352	196	196	192	192	144	144	340	340	318	318	260	260	410	410	468	468	422	422	480	480	176	176	440	440	300	300	378	378	136	136
ZLNM-3	ZLNM	mango	stem	Lasiodiplodia_iranensis	354	354	196	196	192	192	142	142	342	342	312	312	260	260	412	412	0	0	422	422	478	478	176	176	440	440	322	298	378	378	144	122
ZLNM-5	ZLNM	mango	stem	Lasiodiplodia_iranensis	350	350	200	200	200	200	140	140	342	342	312	312	260	260	414	414	0	0	426	426	452	452	176	176	440	440	300	300	370	370	118	118
ZLNM-6	ZLNM	mango	stem	Lasiodiplodia_iranensis	348	348	200	200	200	200	138	138	338	338	312	312	260	260	410	410	0	0	422	422	450	450	176	176	430	430	300	300	364	364	118	118
ZLNM-7	ZLNM	mango	stem	Lasiodiplodia_iranensis	350	350	198	198	196	196	138	138	340	340	326	326	260	260	408	408	0	0	426	426	490	452	176	176	442	442	322	296	370	370	144	122
TZ-1-1	TZ	sugar apple	fruit	Lasiodiplodia_iranensis	356	356	194	194	194	194	140	140	342	342	320	320	258	258	408	408	468	468	422	422	480	480	176	176	450	450	296	296	378	378	126	126
TZ-1-2	TZ	sugar apple	fruit	Lasiodiplodia_iranensis	356	356	194	194	194	194	140	140	342	342	318	318	260	260	408	408	0	0	422	422	482	482	176	176	446	446	322	296	378	378	136	130
PCoCo-10	PCOCO	cocoa	fruit	Lasiodiplodia_iranensis	350	350	196	196	192	192	142	142	342	342	320	320	260	260	408	408	0	0	422	422	482	482	176	176	442	442	322	296	370	370	122	122
PCoCo-11	PCOCO	cocoa	fruit	Lasiodiplodia_iranensis	350	350	196	196	192	192	142	142	342	342	320	320	260	260	408	408	0	0	422	422	482	482	176	176	446	446	296	296	370	370	122	122
PCoCo-12	PCOCO	cocoa	fruit	Lasiodiplodia_iranensis	350	350	196	196	192	192	142	142	342	342	318	318	260	260	408	408	0	0	422	422	482	482	176	176	446	446	322	296	370	370	160	140
NYG2-4	NYG	wax apple	fruit	Neofusicoccum mangiferae	332	332	196	196	196	196	146	140	360	360	334	334	256	256	420	420	532	532	0	0	450	450	184	170	424	424	288	288	360	360	116	116
NYG2-5	NYG	wax apple	fruit	Neofusicoccum mangiferae	234	234	198	198	200	200	144	138	342	342	334	334	226	226	324	324	538	538	362	362	0	0	198	198	0	0	280	280	416	358	136	118
LX-4	LX	mango	fruit	Neofusicoccum mangiferae	338	338	198	198	200	130	146	140	376	376	320	320	260	260	430	430	472	472	432	432	460	430	202	202	442	442	286	286	364	364	150	122
LX-8	LX	mango	fruit	Neofusicoccum mangiferae	354	344	198	198	130	130	146	140	0	0	0	0	260	254	430	416	0	0	0	0	428	428	202	202	0	0	298	286	374	374	122	122
LX-14	LX	mango	fruit	Neofusicoccum mangiferae	310	236	0	0	130	130	146	140	0	0	320	320	220	220	0	0	542	542	0	0	428	428	202	202	442	442	290	270	0	0	122	122
PWM	PWM	mango	fruit	Neofusicoccum mangiferae	310	236	0	0	0	0	146	140	0	0	0	0	268	268	334	334	532	532	0	0	542	542	0	0	442	442	304	294	0	0	140	140
NEM-2	NEM	mango	stem	Neofusicoccum mangiferae	310	236	196	196	198	198	146	140	368	368	0	0	222	222	334	334	468	468	362	362	0	0	204	192	440	440	300	294	0	0	146	122
LUBB-1	LUBB	Syzygium taiwanicum	fruit	Neofusicoccum mangiferae	344	240	196	196	196	196	146	140	380	380	308	308	262	262	0	0	526	454	432	432	460	460	0	0	450	450	300	300	370	370	122	122
LUBB-3	LUBB	Syzygium taiwanicum	fruit	Neofusicoccum mangiferae	236	236	196	196	204	204	146	142	380	380	308	308	226	226	356	356	0	0	0	0	460	430	188	188	450	450	290	290	374	374	122	122
LUBB-4	LUBB	Syzygium taiwanicum	fruit	Neofusicoccum mangiferae	236	236	0	0	196	196	146	142	380	380	0	0	226	226	356	356	0	0	0	0	0	0	186	186	0	0	300	300	0	0	136	118
LUBB-5	LUBB	Syzygium taiwanicum	fruit	Neofusicoccum mangiferae	236	236	0	0	190	190	146	142	380	380	0	0	224	224	356	442	526	526	0	0	552	552	202	202	456	400	302	288	0	0	118	118
A-6	LN	wax apple	waxapple	Neofusicoccum mangiferae	344	240	198	198	196	196	146	140	380	380	320	320	260	260	440	440	0	0	0	0	0	0	202	202	0	0	300	300	378	320	136	118
L-1-1	L	wax apple	fruit	Neofusicoccum parvum	336	336	200	200	200	200	146	140	0	0	256	256	260	260	430	430	472	472	410	410	460	460	190	190	450	450	306	306	370	334	118	118
L-1-2	L	wax apple	fruit	Neofusicoccum parvum	232	232	200	200	200	200	146	140	372	372	256	256	268	268	0	0	462	462	404	404	0	0	190	190	450	450	300	296	370	370	136	118
LL-5	LL	wax apple	fruit	Neofusicoccum parvum	336	336	196	196	198	198	146	140	366	366	290	290	266	266	422	422	468	400	404	404	452	452	216	190	442	392	338	296	366	328	122	122
LL-8	LL	wax apple	fruit	Neofusicoccum parvum	232	232	198	198	198	198	146	140	366	366	290	290	268	268	430	430	0	0	412	412	450	450	214	214	0	0	346	338	370	334	130	130
LK3-3	LK	wax apple	fruit	Neofusicoccum parvum	336	336	200	200	196	196	140	140	368	368	250	250	258	258	430	430	534	534	422	422	450	450	214	190	442	442	338	288	312	312	116	116
LK3-6	LK	wax apple	fruit	Neofusicoccum parvum	334	334	200	200	196	196	140	140	366	366	250	250	258	258	428	428	536	468	422	422	450	450	214	190	440	440	338	288	374	374	118	118
LK3-7	LK	wax apple	fruit	Neofusicoccum parvum	232	232	200	200	196	196	140	140	366	366	290	290	266	266	436	436	0	0	0	0	452	452	214	190	442	442	288	288	374	374	118	108
LK3-8	LK	wax apple	fruit	Neofusicoccum parvum	334	334	0	0	242	242	146	140	342	342	250	250	0	0	442	442	536	534	376	376	452	452	212	212	528	528	338	338	312	312	118	110
Zai-5	Zai	wax apple	fruit	Neofusicoccum parvum	338	338	198	198	196	196	140	140	342	342	248	248	222	222	442	442	532	532	404	404	466	466	266	210	0	0	348	296	330	330	118	108
Zai-6	Zai	wax apple	fruit	Neofusicoccum parvum	232	232	0	0	196	196	146	140	342	342	248	248	264	264	442	442	536	532	404	404	0	0	264	208	400	400	346	346	330	306	136	136
Zai-21	Zai	wax apple	fruit	Neofusicoccum parvum	232	232	196	196	198	196	146	140	376	342	290	290	205	205	438	438	472	472	404	404	450	450	208	208	450	450	346	346	330	330	120	120
NTZE-8	NTZE	wax apple	fruit	Neofusicoccum parvum	232	232	198	198	196	196	146	140	376	342	252	252	232	232	0	0	466	466	0	0	0	0	266	266	0	0	292	292	330	330	120	120
NTZE-6	NTZE	wax apple	fruit	Neofusicoccum parvum	232	232	198	198	202	196	140	140	342	342	250	250	222	222	442	442	536	536	404	404	0	0	262	208	450	450	342	342	330	306	120	110
NTZE-10	NTZE	wax apple	fruit	Neofusicoccum parvum	232	232	198	198	200	200	140	140	360	360	250	250	220	220	430	430	538	536	0	0	454	454	264	210	448	448	342	342	0	0	120	120
NTZE-11	NTZE	wax apple	fruit	Neofusicoccum parvum	232	232	198	194	200	200	140	140	0	0	250	250	222	222	442	442	538	536	404	404	460	460	262	208	0	0	342	342	306	306	120	110
NTZE-13	NTZE	wax apple	fruit	Neofusicoccum parvum	232	232	194	194	196	196	140	140	350	350	250	250	222	222	442	442	538	538	426	426	454	454	262	208	0	0	342	342	0	0	120	110
NTZE-14	NTZE	wax apple	fruit	Neofusicoccum parvum	232	232	196	196	202	202	146	140	350	350	250	250	222	222	442	442	538	536	404	404	0	0	262	208	448	448	342	342	330	330	120	110
NTZE-17	NTZE	wax apple	fruit	Neofusicoccum parvum	232	232	194	194	200	200	140	140	0	0	252	252	222	222	442	442	538	536	404	404	454	454	262	208	348	348	342	290	330	330	120	110
NTZE-18	NTZE	wax apple	fruit	Neofusicoccum parvum	338	338	194	194	200	200	146	140	0	0	250	250	256	256	442	442	538	536	410	410	450	450	264	210	348	348	342	342	330	306	120	120
NTZE-19	NTZE	wax apple	fruit	Neofusicoccum parvum	232	232	194	194	200	188	146	140	0	0	250	250	222	222	442	442	538	536	404	404	0	0	264	210	348	348	342	342	330	306	120	110
NTZE-29	NTZE	wax apple	fruit	Neofusicoccum parvum	232	232	198	198	200	200	146	140	360	360	250	250	222	222	442	442	536	536	404	404	0	0	264	210	392	392	342	342	330	306	120	110
NTZE-31	NTZE	wax apple	fruit	Neofusicoccum parvum	302	302	198	198	200	200	146	140	376	350	250	250	222	222	349	349	532	532	410	410	472	472	264	210	346	346	346	346	330	330	128	114
NTZE-32	NTZE	wax apple	fruit	Neofusicoccum parvum	232	232	198	198	198	198	146	140	376	350	250	250	222	222	346	349	538	538	404	404	460	460	264	210	450	450	346	346	330	330	120	110
NTZE-34	NTZE	wax apple	fruit	Neofusicoccum parvum	232	232	198	198	198	198	146	140	376	350	250	250	222	222	0	0	538	536	410	410	460	460	264	210	450	450	346	346	306	306	120	110
NTZE-37	NTZE	wax apple	fruit	Neofusicoccum parvum	232	232	198	198	200	186	0	0	376	376	250	250	222	222	430	430	532	532	410	410	420	420	264	210	404	404	346	346	330	306	120	110
NTZE-38	NTZE	wax apple	fruit	Neofusicoccum parvum	232	232	186	186	196	196	146	140	376	376	250	250	222	222	442	442	532	532	404	404	568	520	264	210	0	0	346	346	330	306	120	120
NTZE-40	NTZE	wax apple	fruit	Neofusicoccum parvum	354	354	196	196	200	200	146	140	376	376	250	250	222	222	442	442	538	536	404	404	450	450	264	210	450	450	346	346	330	306	120	110
NTZE-42	NTZE	wax apple	fruit	Neofusicoccum parvum	344	344	0	0	200	200	146	140	350	350	250	250	222	222	346	346	538	536	404	404	450	450	264	210	450	450	346	346	330	306	120	110
NTZE-44	NTZE	wax apple	fruit	Neofusicoccum parvum	232	232	194	194	200	186	146	140	350	350	250	250	220	220	446	446	538	538	404	384	460	460	264	210	404	404	346	346	330	306	120	110
NTZE-45	NTZE	wax apple	fruit	Neofusicoccum parvum	344	344	194	194	200	200	146	140	350	350	250	250	220	220	420	420	538	536	0	0	0	0	264	210	0	0	346	346	384	368	138	130
NTZE-46	NTZE	wax apple	fruit	Neofusicoccum parvum	232	232	194	194	198	198	146	140	376	350	250	250	222	222	446	446	536	536	410	410	460	460	264	210	348	348	346	346	330	306	120	110
NTZE-47	NTZE	wax apple	fruit	Neofusicoccum parvum	232	232	194	194	200	200	144	138	376	376	250	250	222	222	442	442	532	532	410	410	460	460	264	210	0	0	342	342	306	306	110	110
NTZE-43	NTZE	wax apple	fruit	Neofusicoccum parvum	338	338	0	0	200	200	146	140	354	354	250	250	220	220	442	442	538	538	410	410	0	0	264	210	412	412	342	342	330	306	110	110
KuIL	KuIL	wax apple	fruit	Neofusicoccum parvum	234	234	194	194	200	200	146	140	376	376	250	250	252	252	442	442	406	406	410	410	454	454	264	210	0	0	342	342	370	330	110	110
KuL-1	KuL	wax apple	fruit	Neofusicoccum parvum	232	232	0	0	200	200	146	140	376	376	252	252	260	254	346	346	406	406	410	410	0	0	210	210	0	0	290	290	330	330	138	122
KuL-3	KuL	wax apple	fruit	Neofusicoccum parvum	356	356	200	200	200	200	138	138	346	346	252	252	254	254	420	420	406	406	0	0	454	454	210	210	0	0	302	302	370	326	122	122
KuL-4	KuL	wax apple	fruit	Neofusicoccum parvum	232	232	198	198	202	198	146	140	346	346	252	252	270	270	420	420	406	406	410	410	0	0	210	210	0	0	302	302	364	326	122	122
ZLNM-8	ZLNM	mango	stem	Neofusicoccum parvum	232	232	200	200	200	200	138	138	368	368	290	290	266	248	0	0	472	472	0	0	0	0	216	216	440	440	0	0	0	0	150	124
LUBB-2	LUBB	Syzygium taiwanicum	fruit	Neofusicoccum parvum	336	336	196	196	196	196	146	140	380	380	320	320	270	270	446	446	526	526	432	432	460	460	214	188	450	450	300	300	374	374	136	136
B-1	LN	wax apple	fruit	Neofusicoccum parvum	344	344	198	198	192	192	146	144	388	388	0	0	268	268	440	440	0	0	518	518	460	460	188	188	450	450	348	300	370	316	142	142
B-3	LN	wax apple	fruit	Neofusicoccum parvum	240	240	198	198	0	0	146	144	390	390	250	250	268	268	440	440	0	0	518	518	0	0	180	180	0	0	348	298	388	388	136	122
B-5	LN	wax apple	fruit	Neofusicoccum parvum	240	240	198	198	236	198	146	144	390	390	250	250	0	0	440	440	532	532	518	518	0	0	180	180	0	0	310	298	368	368	110	110
B-6	LN	wax apple	fruit	Neofusicoccum parvum	356	356	200	200	236	236	146	142	390	390	250	250	268	268	334	334	472	472	518	518	0	0	188	188	0	0	310	304	368	368	130	130
B-7	LN	wax apple	fruit	Neofusicoccum parvum	338	338	202	202	194	194	146	142	394	394	250	250	210	210	334	334	0	0	524	524	0	0	188	180	0	0	348	298	378	320	136	118
B-9	LN	wax apple	fruit	Neofusicoccum parvum	236	236	0	0	200	200	146	144	390	390	250	250	260	260	0	0	0	0	0	0	460	460	188	180	456	456	292	292	370	370	118	118
B-10	LN	wax apple	fruit	Neofusicoccum parvum	236	236	198	198	194	194	146	142	390	390	250	250	268	268	430	430	472	472	0	0	462	462	188	180	0	0	298	298	370	370	132	132
B-11	LN	wax apple	fruit	Neofusicoccum parvum	338	236	196	196	194	194	146	142	390	390	250	250	268	268	430	430	0	0	518	518	0	0	186	186	450	450	342	290	364	364	130	130
B-12	LN	wax apple	fruit	Neofusicoccum parvum	338	234	196	196	196	196	146	142	390	390	250	250	268	268	430	430	472	472	518	518	0	0	180	180	450	450	342	292	364	364	130	130
B-15	LN	wax apple	fruit	Neofusicoccum parvum	236	236	0	0	198	198	146	142	390	390	0	0	266	266	0	0	0	0	0	0	0	0	190	190	450	450	342	292	374	374	122	114
B-23	LN	wax apple	fruit	Neofusicoccum parvum	240	240	0	0	236	236	146	142	388	388	250	250	210	210	328	328	472	472	518	518	0	0	190	190	450	450	344	298	0	0	132	132
Ba-3	LN	wax apple	fruit	Neofusicoccum parvum	240	240	0	0	198	198	142	142	388	388	326	326	268	268	358	358	0	0	518	518	460	460	190	190	0	0	348	298	390	374	136	136
Ba-5	LN	wax apple	fruit	Neofusicoccum parvum	344	240	200	200	196	196	146	142	388	388	250	250	228	228	446	446	0	0	518	518	0	0	188	180	450	450	348	298	378	336	132	132
